# Supplementary material for: Evidence on the association of overall dietary factors, selected environmental, medical, demographic, and biological factors and developmental defects of enamel, including MIH and enamel fluorosis
Source: Front Oral Health. 2025 Dec 11;6:1616109. doi: 10.3389/froh.2025.1616109 (PMC12738894; doi:10.3389/froh.2025.1616109)
Supplement: Supplementary file 1 [file Table1.xlsx]

## Sheet: Fluorosis Sum. Table
Study location	Study design	APA citation	Participant information	Dental outcomes and methods of measurement	Dietary factors	Results
Iowa, USA	Case-Control	SKOTOWSKI, MC; HUNT, RJ; LEVY, SM. (1995). Risk-factors for dental fluorosis in pediatric dental patients.	157 children aged 8 to 17 years	Dental fluorosis examined using the Tooth Surface Index of Fluorosis (TSIF).	Fluoridated water and toothpaste	Fluorosis was found in 72% of the children, generally mild. Greater risk of fluorosis with greater exposure to fluoridated water and larger amounts of fluoridated toothpaste.
San Felipe, Chile	Case-Control	Villa, AE; Guerrero, S; Icaza, G; Villalobos, J; Anabalon, M (1998). Dental fluorosis in Chilean children: evaluation of risk factors.	136 residents categorised into three groups according to their age when water fluoridation was introduced	Enamel fluorosis graded using Dean's scoring system.	Breastfeeding duration and age at the time of water fluoridation introduction.	Risk of enamel fluorosis increased with early age at water fluoridation and decreased with longer breastfeeding duration among children exposed to fluoridation from birth.
Connecticut	Case-control	Pendrys, DG; Katz, RV; Morse, DE. (1994). Risk-factors for enamel fluorosis in a fluoridated population.	401 residents of fluoridated communities in Connecticut, aged 12-16 years.	Mild-to-moderate enamel fluorosis associated with infant formula use, fluoride toothpaste, and fluoride supplements. Dental fluorosis determined using the Fluorosis Risk Index.	Infant formula use (milk-based and soy-based), frequent brushing, and inappropriate fluoride supplement use strongly associated with mild-to-moderate enamel fluorosis.	Mild-to-moderate enamel fluorosis on early and later forming enamel surfaces associated with frequent brushing and fluoride supplement use, but not with infant formula use.
Brazil	Case-control study	Celeste, RK; Luz, PB. (2016). Independent and Additive Effects of Different Sources of Fluoride and Dental Fluorosis.	Participants: 271 schoolchildren.	Dental fluorosis was measured using Dean's index.	Age of start of toothbrushing, drinking water from wells, frequency of toothbrushing, type of toothpaste	Toothpaste ingestion and toothpaste applied to cover the bristles were significantly associated with dental fluorosis. Using an adult size toothbrush was also associated with fluorosis.
Halle/Saale, Germany	Case-control study	Kulas, A., Illge, C., Bekes, K., Eckert, A. W., Fuhrmann, R. A. W., & Hirsch, C. (2016). Structural color changes in permanent enamel of patients with cleft lip and palate: a case-control study. Clinical oral investigations, 20(9), 2569-2578.	73 patients with cleft lip and palate (CLP) and 73 age- and gender-matched non-CLP patients.	Enamel color changes, mineralization defects, dental fluorosis, and initial caries: Recorded using various indices.	Fluoridated water	Enamel color changes were observed more frequently in the CLP group. Increased risk for enamel color changes was associated with CLP itself and systemic fluoridation. No increased risks were identified for increased caries risk, history of primary-tooth trauma, or history of orthodontic treatment.
Durham, NC, USA	Cohort	Burt, BA; Keels, MA; Heller, KE. (2000). The effects of a break in water fluoridation on the development of dental caries and fluorosis.	Continuously-resident children in Kindergarten through Grade 5 in Durham's elementary schools during the fluoridation cessation period.	Caries assessed using the decayed-filled index. Fluorosis assessed using the Thylstrup-Fejerskov index.	Fluoridated water	Cessation of water fluoridation had little effect on caries development, but dental fluorosis was sensitive to even small changes in fluoride exposure.
Karnataka, India	Community based case control	Chandrashekar, J; Thankappan, KR; Sundaram, KR (2010). Severe dental fluorosis and jowar consumption in Karnataka, India.	780 children aged 12-15 years, with severe dental fluorosis as cases and no dental fluorosis as controls	Severity of dental fluorosis classified by Thylstrup & Fejerskov Index (1988).	Consumption of Jowar, a type of millet, and fluoride level in drinking water.	Consumption of Jowar, particularly before the age of 8, was positively associated with severity of dental fluorosis.
Chile	Comparative	Villa, AE; Guerrero, S; Villalobos, J (1998). Estimation of optimal concentration of fluoride in drinking water under conditions prevailing in Chile.	2431 schoolchildren aged 7, 12 and 15 years	DMFT index and Dean's scoring system used for evaluation of caries experience and enamel fluorosis.	Fluoridated water	DMFT index decreased with increasing fluoride concentration. Optimal range of fluoride concentration in potable water should lie in the 0.5-0.6 mg/L range.
South Australia	Comparative study	Spencer, AJ., Do, LG. (2008). Changing risk factors for fluorosis among South Australian children.	Representative samples of children in 1992/1993 and 2002/2003.	Examined for fluorosis using the Thy1strup and Fejerskov (TF) Index.	Use of fluoridated water, toothpaste, fluoride supplements, and infant formula.	Risk factors changed from early toothpaste use, residence in fluoridated areas and fluoride supplement use in 1992/1993 to fluoridated water being the only common risk factor in 2002/2003.
Massachusetts and Connecticut, US	Comparative study	Pendrys, DG (2000). Risk of enamel fluorosis in nonfluoridated and optimally fluoridated populations: Considerations for the dental professional.	Two groups of middle-school-aged children from nonfluoridated and optimally fluoridated communities	Enamel fluorosis measured using the Fluorosis Risk Index. Early fluoride exposure assessed through a questionnaire	Early fluoride supplementation, toothbrushing frequency, amount of toothpaste used, and infant formula consumption	Enamel fluorosis in nonfluoridated population attributed to fluoride supplementation and early toothbrushing. Enamel fluorosis in optimally fluoridated population attributed to toothbrushing behaviors, inappropriate fluoride supplementation, and powdered concentrate infant formula use.
Brazil	Comparative study	Dini, EL; Holt, RD; Bedi, R. (2000). Prevalence of caries and developmental defects of enamel in 9-10 year old children living in areas in Brazil differing water fluoride histories.	9-10-year-old children from fluoridated areas since 1963 and since 1998	Caries prevalence assessed using the DMFT index. Developmental defects of enamel diagnosed using the DDE index.	Lower caries prevalence observed in the area fluoridated since 1963.	Diffuse opacities of upper incisors affected relatively few subjects in both areas.
Australia	Comparative study	Bal, IS; Dennison, PJ; Evans, RW. (2015). Dental fluorosis in the Blue Mountains and Hawkesbury, New South Wales, Australia: policy implications.	Children in the Blue Mountains and a control region	Dental fluorosis assessed using Dean's index. Fluoride history obtained through questionnaires.	Similar fluorosis prevalence in both regions.	Higher-than-expected prevalence and severity of fluorosis attributed to higher fluoride levels in drinking water and swallowing of fluoride toothpaste in early childhood.
Japan	Cross-sectional	Nohno, K; Sakuma, S; Koga, H; Nishimuta, M; Yagi, M; Miyazaki, H (2006). Fluoride intake from food and liquid in Japanese children living in two areas with different fluoride concentrations in the water supply.	38 children aged 2 - 8 years	Dental caries and fluorosis examination, measurement of fluoride concentrations in collected diets	Fluoride concentrations in the water supply and diet	Differences in the fluoride concentration of drinking water were reflected in the fluoride intake from the diet. The mean DMFT in the moderate fluoride area was significantly lower than that in the low fluoride area.
Nepal	Cross-sectional	Sah, O; Maguire, A; Zohoori, FV (2022). Fractional urinary fluoride excretion and nail fluoride concentrations in normal, wasted and stunted 4-5 year-old children in Nepal.	100 children aged 4 - 5 years	Nutritional status evaluated using weight-for-age and height-for-age indices, 24-h urine collected to assess daily urinary fluoride excretion (DUFE), fluoride concentration in nail clippings	Total daily fluoride intake from diet and toothpaste ingestion	Total daily fluoride intake and daily urinary fluoride excretion were significantly higher in wasted and stunted children. No significant effect of nutritional status on the proportion of ingested fluoride excreted in urine was found.
Mexico	Cross-sectional	Soto-Barreras, U; Escalante-Villalobos, KY; Holguin-Loya, B; Perez-Aguirre, B; Nevarez-Rascon, A; Martinez-Martinez, RE; Loyola-Rodriguez, JP (2019). EFFECT OF FLUORIDE IN DRINKING WATER ON DENTAL CARIES AND IQ IN CHILDREN.	161 children from 9 to 10 years of age	Assessment of the concentration of fluoride in drinking water and urine, oral health status regarding dental caries and dental fluorosis, intellectual ability evaluated through the Raven's Colored Progressive Matrices	Fluoride exposure from drinking water, diet, oral hygiene, and socioeconomic status	Exposure to fluoride reduces the prevalence of dental caries, but no association was found with the intelligence of children.
Iowa, USA	Cross-sectional	Franzman, MR; Levy, SM; Warren, JJ; Broffitt, B. (2006). Fluoride dentifrice ingestion and fluorosis, of the permanent incisors.	Participants in the Iowa Fluoride Study	Fluorosis assessed using the fluorosis risk index. Daily fluoride ingestion from dentifrice, diet, and fluoride supplements estimated and divided by kilograms of body weight.	Fluoride dentifrice	Ingestion of fluoride dentifrice during the first three years of life influences the fluorosis of the permanent incisors.
British Columbia, CA	Cross-sectional	CLARK, DC; HANN, HJ; WILLIAMSON, MF; BERKOWITZ, J. (1993). Aesthetic concerns of children and parents in relation to different classifications of the Tooth Surface Index of Fluorosis.	Children from two communities	Dental fluorosis assessed using the Tooth Surface Index of Fluorosis (TSIF).	Various fluoride preventive practices	The prevalence of dental fluorosis in children from fluoridated communities is rare, aesthetic concerns increase with TSIF scores of "2" to "6".
Punjab, India	Cross-sectional	Plaka, K; Ravindra, K; Mor, S; Gauba, K. (2017). Risk factors and prevalence of dental fluorosis and dental caries in school children of North India.	400 school children aged between 8 and 15 years	Dental fluorosis assessed using Dean's index. Dental caries recorded using decayed, missing, filled/decayed, extracted, filled (DMF/def) indices.	Fluoride in drinking water	Prevalence of dental fluorosis was 4.1%, potentially linked to high fluoride concentration in drinking water. The prevalence of dental caries was 36.5%.
Iasi County, Romania	Cross-sectional	Stupu, A., Tatarciuc, M., Gavrila, L., Balan, A., Balcos, C. (2017). Prevalence of Dental Fluorosis Among School Children from Iasi County.	145 students from class 0 and V	Dental fluorosis evaluated using the Dean Dental Fluorosis Assessment Index.	Fluoride concentration in drinking water source.	Prevalence of fluorosis was 67.6%, with more severe forms of fluorosis recorded for water sources with higher fluoride concentration (over 0.8 mg F/l).
South Australia	Cross-sectional	Do, LG., Spencer, AJ. (2007). Decline in the prevalence of dental fluorosis among South Australian children.	Random sample of children born in 1989-1994	One dentist examined children for fluorosis using the Thylstrup and Fejerskov (TF) Index.	Use of fluoridated toothpaste and exposure to fluoridated water.	Significant decline in fluorosis prevalence across three successive birth cohorts, linked to the reduction in exposure to fluoride from fluoridated toothpaste.
Davangere, India	Cross-sectional	Chandrashekar, J., Paishikar, K. (2004). Prevalence of dental fluorosis in rural areas of Davangere, India.	1,131, 12-15-year-old school children	Dean's Index used to assess dental fluorosis.	Fluoride concentration in drinking water.	Prevalence of fluorosis increased stepwise with corresponding increase in water fluoride content, from 13.2% at 0.22ppm F to 100% at 3.41 ppm F.
Bangkok, Thailand	Cross-sectional	Nakornchai, S; Hopattaraput, P; Vichayanrat, T (2016). PREVALENCE, SEVERITY AND FACTORS ASSOCIATED WITH DENTAL FLUOROSIS AMONG CHILDREN AGED 8-10 YEARS IN BANGKOK, THAILAND.	707 children aged 8-10 years	Dental fluorosis evaluated using the Dean's fluorosis index.	Family income and history of taking fluoride supplements.	Fluorosis prevalence increased in Bangkok, predominantly mild; associated with family income and history of fluoride supplements.
Aguascalientes, Mexico	Cross-sectional	Davila, OG (2021). Dental Fluorosis in Children from Aguascalientes, Mexico: A Persistent Public Health Problem.	1052 children in 100 public elementary schools	Dental fluorosis determined using the Modified Dean's Index.	Obesity and tap water consumption.	Dental fluorosis prevalent among children from municipalities with high groundwater fluoride concentrations. Obesity and tap water consumption associated with more severe fluorosis.
Perth, Western Australia	Cross-sectional	Riordan, PJ (1993). Dental fluorosis, dental caries and fluoride exposure among 7-year-olds.	350 children, mean age 7.5 years	Dental fluorosis (TF index, dry permanent incisors) and caries (DMFT, WHO criteria)	Fluoride exposure from water, toothpaste and supplements. Age of weaning and fluoride exposure from birth to 4 years.	High prevalence of mild fluorosis among children exposed to fluoride in their earliest years. Major risk factors for more severe fluorosis were early weaning and swallowing toothpaste.
Uganda	Cross-sectional	Rwenyonyi, CM; Bjorvatn, K; Birkeland, JM; Haugejordan, O (1999). Altitude as a risk indicator of dental fluorosis in children residing in areas with 0.5 and 2.5 mg fluoride per litre in drinking water.	481 children aged 10-14 years	Dental fluorosis assessed using the Thylstrup and Fejerskov (TF) index.	Altitude, fluoride concentration in drinking water, infant formula, vegetarianism, and storing of drinking water in earthenware pots.	Altitude and fluoride intake from liquid were significant risk indicators for dental fluorosis.
Oyo State, Nigeria	Cross-sectional	Ibiyemi, O; Zohoori, FV; Valentine, RA; Kometa, S; Maguire, A (2018). Prevalence and extent of enamel defects in the permanent teeth of 8-year-old Nigerian children.	322 healthy 8-year-olds	Enamel defects assessed using modified DDE (mDDE) and Thylstrup and Fejerskov (TF) indices.	Fluoride concentration in community water supplies and toothpaste samples. Information on infant/childhood diseases, infant feeding and tooth cleaning practices.	The mouth prevalence of DDE was 61.2% and a key positive predictor was a history of infant/childhood disease. The prevalence of dental fluorosis was 29.8% with fluoride concentration in drinking water and being female as positive predictors.
Oaxaca, Mexico	Cross-sectional	Perez-Perez, N; Torres-Mendoza, N; Borges-Yanez, A; Irigoyen-Camacho, ME (2014). Dental Fluorosis: Concentration of Fluoride in Drinking Water and Consumption of Bottled Beverages in School Children.	Multiple age ranges	Dental fluorosis assessed (exact method not specified in the abstract).	Fluoride concentration in tap water and beverage consumption.
European study sites	Cross-sectional	Cochran, JA; Ketley, CE; Arnadottir, IB; Fernandes, B; Koletsi-Kounari, H; Oila, AM; van Loveren, C; Whelton, HP; O'Mullane, DM (2004). A comparison of the prevalence of fluorosis in 8-year-old children from seven European study sites using a standardized methodology.	300 8-year-old children per study area	Prevalence of enamel opacities and fluorosis scored using the DDE and TF indices.	Fluoridated water and use of fluoride tablets	The prevalence of fluorosis was found to be highest in fluoridated Cork. The prolonged use of fluoride supplements was also found to be a significant risk indicator associated with fluorosis.
New South Wales, Australia	Cross-sectional	Do, LG; Miller, J; Phelan, C; Sivaneswaran, S; Spencer, AJ; Wright, C (2014). Dental caries and fluorosis experience of 8-12-year-old children by early-life exposure to fluoride.	2611 children aged 8-12 years	Caries experience measured as dmfs/DMFS. Fluorosis using the TF index.	Fluoridated water during first 3 years of life	Exposure to fluoridated water during the first 3 years of life was associated with better oral health of school-age children. Higher exposure to fluoride was associated with higher prevalence of mostly mild fluorosis but significantly lower prevalence and severity of caries.
Morayshire, Scotland	Cross-sectional	Stephen, KW; Macpherson, LMD; Gilmour, WH; Stuart, RAM; Merrett, MCW (2002). A blind caries and fluorosis prevalence study of school-children in naturally fluoridated and nonfluoridated townships of Morayshire, Scotland.	15 children aged 5/6 years and 186 children aged 8-12 years from fluoridated areas. 43 children aged 5/6 years and 173 children aged 8-12 years from non-fluoridated areas	Caries scores and fluorosis assessed clinically using the TF Index, and by photographic assessment.	Naturally fluoridated water in residential area, fluoride supplement and dentifrice usage	Children who have received naturally fluoridated water showed considerable caries benefit as compared to their non-fluoridated counterparts. Only borderline mild fluorosis disadvantages have been noted clinically, and none by the subjects' own aesthetic perceptions. No evidence of any delay in permanent tooth eruption patterns of the fluoridated subjects.
Kurunegala district, Sri Lanka	Cross-sectional	Thilakarathne, BKG; Ekanayake, L (2022). Dental fluorosis among 15-year- old school children in an endemic district in Sri Lanka.	1040 participants from 42 schools aged 15 years	Thylstrup and Ferjeskov index used for examining dental fluorosis.	Fluoride levels in the drinking water source	Prevalence of dental fluorosis was high and it increased with the increase in the fluoride content in the drinking water source.
Lithuania	Cross-sectional	Narbutaite, J; Vehkalahti, MM; Milciuviene, S (2007). Dental fluorosis and dental caries among 12-yr-old children from high- and low-fluoride areas in Lithuania.	600 lifetime residents, aged 12 years, from high-fluoride (HF; 1.7-2.2 ppm) and low-fluoride (LF; 0.2 ppm) areas in Lithuania	Diagnosis of dental fluorosis followed the THYLSTRUP-FEJERSKOV Index (TF), and a diagnosis of dental caries followed the World Health Organization criteria.	Fluoride levels in water in residential area.	Higher prevalence and severity of dental fluorosis in the HF area. Higher caries prevalence in LF area.
United States	Cross-sectional	JACKSON, RD; KELLY, SA; KATZ, BP; HULL, JR; STOOKEY, GK (1995). DENTAL FLUOROSIS AND CARIES PREVALENCE IN CHILDREN RESIDING IN COMMUNITIES WITH DIFFERENT LEVELS OF FLUORIDE IN THE WATER.	344 children, aged 7-14 years, from communities with negligible (NF: 0.2 ppm), optimal(OPF: 1.0 ppm), and four-times optimal (4X OPF: 4.0 ppm) fluoride levels	Examined for prevalence of dental fluorosis and caries	Fluoride levels in water in residential area.	Highest prevalence of dental fluorosis in the 4X OPF community. Lower caries prevalence in the OFF community compared to the NF community.
Singapore	Cross-sectional	Lo, GL; Bagramian, RA (1996). Prevalence of dental fluorosis in children in Singapore.	1739 Singaporean children aged 9, 12 and 16 years	Assessment of prevalence and severity of dental fluorosis	0.7 ppm fluoride in the water supply	High prevalence of dental fluorosis in all age groups. No significant gender or racial differences.
Nairobi, Kenya	Cross-sectional	NGANGA, PM; VALDERHAUG, J (1993). PREVALENCE AND SEVERITY OF DENTAL FLUOROSIS IN PRIMARY SCHOOLCHILDREN IN NAIROBI, KENYA.	513 primary school children aged 6-8 and 13-15 years	Clinical examination performed using THYLSTRUP & FEJERSKOV'S index (TFI)	Fluoride in water supply, with levels ranging from 0.2 to 0.4 ppm in river water and higher in borehole water	Higher prevalence and severity of fluorosis in permanent teeth compared to primary teeth. Severe fluorosis found in areas served by borehole waters.
Halmstad, Sweden	Cross-sectional	Conway, DI; Macpherson, LMD; Stephen, KW; Gilmour, WH; Petersson, LG (2005). Prevalence of dental fluorosis in children from non-water-fluoridated Halmstad, Sweden: fluoride toothpaste use in infancy.	548 children aged 7-9 years	The permanent upper anterior teeth (13-23) were examined clinically using a modified Thylstrup-Fejerskov Index.	Fluoride toothpaste usage in infancy.	Half the children had some degree of dental fluorosis. The prevalence of dental fluorosis was not explained by the risk factors, including fluoride toothpaste usage.
Dublin, Ireland and Freiburg, Germany	Cross-sectional	Sagheri, D; McLoughlin, J; Clarkson, JJ (2007). The prevalence of dental fluorosis in relation to water or salt fluoridation and reported use of fluoride toothpaste in school-age children.	377 children in Dublin and 322 children in Freiburg, all aged 12	DF was recorded using the Dean's Index. The child's early experience of toothpaste use was recorded using a questionnaire.	Water or salt fluoridation and reported use of fluoride toothpaste in early childhood.	The prevalence of aesthetically important DF was low and similar in both communities, 'Very Mild' fluorosis was twice as frequent in Dublin than in Freiburg.
India	Cross-sectional	Khandare, AL; Validandi, V; Gourineni, SR; Gopalan, V; Nagalla, B (2018). Dose-dependent effect of fluoride on clinical and subclinical indices of fluorosis in school going children and its mitigation by supply of safe drinking water for 5 years: an Indian study	1934 school children, Nalgonda district	Fluorosis measured by dental grading using modified Dean Index criteria. Anthropometric measurements and various biochemical parameters analyzed.	Fluoride levels in drinking water	Fluoride altered clinical and subclinical indices of fluorosis in a dose-dependent manner. Providing safe drinking water mitigated symptoms of fluorosis.
India	Cross-sectional	Sukhabogi, JR; Parthasarathi, P; Anjum, S; Shekar, BRC (2013). Prevalence of dental caries and dental fluorosis among 12 and 15 year-old school children in an endemic fluoride area of Nalgonda district, Andhra Pradesh, India	12 and 15 years old school children, Nalgonda district	Dental caries and fluorosis examined under natural daylight using mouth mirror and CPI probe	Fluoride concentration in the areas	Dental caries and fluorosis prevalence increased with fluoride concentration. Defluoridation of water where fluoride concentration is more than optimal is needed.
Tibet	Cross-sectional	Zhang, R; Cheng, L; Zhang, T; Xu, T; Li, M; Yin, W; Jiang, QL; Yang, YM; Hu, T (2019). Brick tea consumption is a risk factor for dental caries and dental fluorosis among 12-year-old Tibetan children in Ganzi	368 12-year-old Tibetan children in Ganzi	Dental caries measured by DMFT index. Dental fluorosis severity measured by Dean's Index	Consumption of brick tea	Dental caries prevalence was 37.50% and dental fluorosis prevalence was 62.23%. Mother's regular consumption of brick tea was a risk factor for both dental fluorosis and dental caries among children.
Sweden	Cross-sectional	Macpherson, LMD; Conway, DI; Gilmour, WH; Petersson, LG; Stephen, KW (2007). Photographic assessment of fluorosis in children from naturally fluoridated Kungsbacka and non-fluoridated Halmstad, Sweden	1336 subjects (F = 791; N-F = 545)	Fluorosis assessed from photographic examination. Four outcomes were assessed: fluorosis at any level, fluorosis of esthetic concern, acceptability of appearance, and treatment needs.	Natural fluoride levels in water	Majority jury agreements for fluorosis of esthetic concern was higher in fluoridated area. Exposure to fluoridated water in infancy was the overriding significant factor in terms of fluorosis of esthetic concern.
Malaysia	Cross-sectional	Nor, NAM; Chadwick, BL; Farnell, DJJ; Chestnutt, IG (2021)	1155 children aged 9 and 12 years	Dental fluorosis blind scored using Dean's criteria.	Fluoridated water, type of infant feeding method, age breast feeding ceased, use of formula milk, duration of formula milk intake, and type of water used to reconstitute formula milk.	Prevalence of fluorosis was significantly associated with parents' education level, parents' income, fluoridated water, type of infant feeding method, age breast feeding ceased, use of formula milk, duration of formula milk intake, and type of water used to reconstitute formula milk.
Brazil	Cross-sectional	Almeida, LKY; Carvalho, TS; Bussaneli, DG; Jeremias, F (2021)	656 schoolchildren aged 4 years	Dental fluorosis, deciduous molar hypomineralization (DMH), and non-fluoride related developmental defects of enamel (DDE), tooth erosion and tooth attrition.	Socioeconomic condition, medical/dental history, behavior and dietary habits.	The etiological factors related to congenital defects were: not exclusively fed breast milk and jaundice at birth; the association with acquired defects was found with vomiting frequent episodes.
Sudan	Cross-sectional	Birkeland, JM; Ibrahim, YE; Ghandour, IA; Haugejorden, O. (2005). Severity of dental caries among 12-year-old Sudanese children with different fluoride exposure.	Permanently resident schoolchildren (n = 299) aged 11-13 years from three villages in rural areas of Sudan.	Caries criterion: teeth in need of extraction or extracted (only molars). Fluorosis scored using the Thylstrup and Fejerskov index.	Different fluoride concentrations in drinking water assessed.	No significant effect of fluoride in drinking water on caries experience when the endpoint was molars indicated for extraction or missing due to caries.
United States	Cross-sectional	Dong, HT; Yang, X; Zhang, SX; Wang, XT; Guo, CL; Zhang, XY; Ma, JX; Niu, PY; Chen, T. (2021). Associations of low level of fluoride exposure with dental fluorosis among US children and adolescents, NHANES 2015-2016.	Children and adolescents (n = 2098) aged 8-15 years from the National Health and Nutrition Examination Survey (NHANES) 2015-2016.	Dean's Index score used to measure dental fluorosis. Fluoride measured in plasma and household tap water.	Association between low-level fluoride exposure and increased risk of dental fluorosis.	Low-level water or plasma fluoride exposure associated with an increased risk of dental fluorosis, emphasizing the need for further research on the safety of drinking water fluoridation for dental caries reduction.
Tibetan region, China	Cross-sectional	Cao, J; Zhao, Y; Liu, JW; Xirao, R; Danzeng, S. (2001). Varied ecological environment and fluorosis in Tibetan children in the Nature Reserve of Mount Qomolangma.	Children aged 8-15 years living at elevations of 2000 m and 4300 m in the Nature Reserve of Mount Qomolangma.	Dental fluorosis assessed using Horomitz's classification and Dean's dental fluorosis index.	Higher elevation associated with worsened fluorosis. Brick tea consumption and ecological factors contribute to dental fluorosis.	Dental fluorosis significantly lower in children at 2000 m elevation compared to those at 4300 m, indicating the impact of elevation and ecological factors on fluorosis development.
Ethiopian Rift Valley, Ethiopia	Cross-sectional	Wondwossen, F; Astrom, AN; Bjorvatn, K; Bardsen, A. (2006). Sociodemographic and behavioural correlates of severe dental fluorosis.	Adolescents (n = 233) aged 12-15 years and their mothers from moderate- and high-fluoride areas of the Ethiopian Rift Valley.	Dental fluorosis assessed using the Thylstrup-Fejerskov Index (TFI).	Factors associated with severe fluorosis: fluoride concentration of drinking water, age, tea consumption, breastfeeding, and water storage.	Severe dental fluorosis prevalence: 24.1% (moderate-fluoride area) and 75.9% (high-fluoride area). Various sociodemographic and behavioral factors associated with severe fluorosis, suggesting the need for low-fluoride drinking water and preventive measures.
Kuala Lumpur, Malaysia	Cross-sectional	Yusoff, N; Jaafar, N; Razak, IA; Chew, YY; Ismail, N; Bulgiba, AM. (2008). The prevalence of enamel opacities in permanent teeth of 11-12 year-old school children in Kuala Lumpur, Malaysia.	957 schoolchildren (Malay, Chinese, and Indian) aged 11-12 years in Kuala Lumpur.	Prevalence, distribution, severity, and treatment need of enamel opacities assessed using Modified DDE Index.	Enamel opacities found in 90.7% of subjects, most commonly diffuse opacities. Bilateral distribution of opacities common. Posterior teeth more commonly affected. Minimal aesthetic and public health concern.	High prevalence of enamel opacities, but very mild severity and minimal treatment need. Ethnic differences observed.
Brazil	Cross-sectional	de Carvalho, CAP et al. (2017). Toenail fluoride ion concentrations, dental fluorosis in the primary dentition, and various socio-behavioral factors in children living in a fluoridated city in Brazil.	242 children aged 4-6 years in Bauru, Brazil	Prevalence of dental fluorosis in primary dentition using the Dean Index. Toenail fluoride ion concentrations measured with an ion-specific electrode	Consumption of soy food, lactose intolerance, dentifrice ingestion, supervision of toothbrushing	Primary dentition can be affected by dental fluorosis, but no significant relationship was found between toenail fluoride levels and dental fluorosis. No significant relationships were found with socio-behavioral factors.
India	Cross-sectional	Sukhabogi, JR et al. (2014). Dental fluorosis and dental caries prevalence among 12 and 15-year-old school children in Nalgonda district, Andhra Pradesh, India.	12 and 15-year-old school children in Nalgonda district, Andhra Pradesh, India	Dental caries and fluorosis prevalence assessed through oral examination	Water fluoride	Dental caries prevalence higher among 15-year-olds and females. Fluorosis prevalence increased with increasing fluoride concentration.
Kerala, India	Cross-sectional	Gopalakrishnan, P et al. (2014). Prevalence and causative factors of dental fluorosis in Kerala.	Children aged 10-15 years in Kerala, India	Dental fluorosis prevalence assessed by dental specialists	Water fluoride	Prevalence of dental fluorosis higher in endemic districts compared to non-endemic districts. Higher prevalence among boys. Increased fluoride content of drinking water identified as the main causative risk factor.
Turkey	Cross-sectional	Kececi, AD et al. (2014). Evaluation of dental fluorosis in relation to DMFT rates in a fluorotic rural area of Turkey.	293 individuals aged 12-80 years in Deregumu, Isparta, Turkey	Dental fluorosis severity and discoloration level assessed using Thylstrup-Fejerskov Index. DMFT values recorded	Water fluoride	High prevalence and relatively severe dental fluorosis observed. Positive correlation of DMFT, TFI, and discoloration scores with age and gender.
Moshi/Kibosho, Tanzania	Cross-sectional	Awadia, AK; Bjorvatn, K; Birkeland, JM; Haugejorden, O (2000). Weaning food and magadi associated with dental fluorosis in Northern Tanzania.	- Cross-sectional study of 143 children aged 10-14 years in Moshi/Kibosho with fluoride concentrations < 0.4mg F/L in the drinking water.	- Dental fluorosis severity was assessed using the Thylstrup and Fejerskov index (TFI).	Magadi and kiborou (a traditional homemade weaning food cooked with magadi)	The study found a high prevalence of dental fluorosis, with magadi and kiborou being significant risk indicators for developing fluorosis. Differences in prevalence and severity of fluorosis were partly explained by fluoride exposure from magadi.
Mexico	Cross-sectional epidemiological study	Pontigo-Loyola, AP; Islas-Marquez, A; Loyola-Rodriguez, JP; Maupome, G; Marquez-Corona, ML; Medina-Solis, CE (2008). Dental fluorosis in 12- and 15-year-olds at high altitudes in above-optimal fluoridated communities in Mexico.	1,024 adolescents (12 and 15 years old) in Tula de Allende, Hidalgo, Mexico	Fluorosis prevalence: El Llano (94.7%), San Marcos (89.8%), Tula Centro (81.9%). Community Fluorosis Index: 1.85.	Water fluoride	Prevalence and severity of dental fluorosis high in Mexican adolescents. High altitude of the communities might be associated with the high fluorosis prevalence.
Flanders, Belgium	Cross-sectional observational study	Bottenberg, P; Declerck, D; Ghidey, W; Bogaerts, K; Vanobbergen, J; Martens, L. (2004). Prevalence and determinants of enamel fluorosis in Flemish schoolchildren.	Participants: Flemish schoolchildren aged 11 years (4,128 children examined).	Fluorosis was scored using the Thylstrup-Fejerskov index (TFI).	Tap water fluoride concentration, use of fluoride supplements, toothpaste and brushing habits	Tooth brushing frequency, fluoride supplement use, and tap water fluoride concentrations above 0.7 mg/l were significant risk factors for fluorosis. Children with fluorosis had a lower risk of caries.
Tanzania Great Rift Valley	Cross-sectional observational study	Vuhahula, EAM; Masalu, JRP; Mabelya, L; Wandwi, WBC. (2009). Dental fluorosis in Tanzania Great Rift Valley in relation to fluoride levels in water and in 'Magadi' (Trona).	Participants: 2,912 school children aged 12-18 years from 96 villages in the Great Rift Valley.	Dental fluorosis was measured using the Thylstrup Fejerskov Index (TFI).	Fluoride level in water and 'magadi' (Sodium Carbonate and Sodium Bicarbonate)	The prevalence of dental fluorosis was 96.3%, with severity ranging from 3 to 7 TFI. The high prevalence and severity of dental fluorosis indicated a need for intervention.
Canary Islands, Spain	Cross-sectional observational study	Gomez-Santos, G; Gonzalez-Sierra, MA; Vazquez-Garcia-Machinena, J. (2008). Evolution of caries and fluorosis in schoolchildren of the Canary Islands (Spain): 1991, 1998, 2006.	Participants: 1,000 students aged 7 and 12 years in the Canary Islands in 1991, 1998, and 2006.	Caries prevalence and indices (dft at 7 years, DMFT at 12 years) were measured using WHO criteria. Fluorosis was measured using the Thylstrup and Fejerskov index.	Water fluoridation	Caries prevalence and severity fluctuated over the years, with a slight increase in the Filled Rate. Prevalence of fluorosis decreased, particularly severe and moderate fluorosis. The Canary Islands maintained a low level of caries according to the WHO classification.
Ireland	Cross-sectional observational study	Clarkson, JJ; O'Mullane, DM. (1992). Prevalence of enamel defects fluorosis in fluoridated and nonfluoridated areas in Ireland.	Participants: 8- and 15-year-old children in fluoridated and non-fluoridated areas in Ireland.	Prevalence of enamel fluorosis/defects was determined using Dean's and DDE indices.	Water fluoridation	Prevalence of enamel fluorosis/defects was similar in children living in fluoridated and non-fluoridated areas, but the prevalence of diffuse opacities (DDE) was higher in fluoridated areas.
Republic of Ireland and Northern Ireland	Cross-sectional oral health survey	Whelton, H; Crowley, E; O' Mullane, D; Donaldson, M; Cronin, M; Kelleher, V (2006). Dental caries and enamel fluorosis among the fluoridated population in the Republic of Ireland and non-fluoridated population in Northern Ireland in 2002.	5-, 8-, 12-, and 15-year-olds in Republic of Ireland (n=9,975) and Northern Ireland (n=1,475)	Caries recorded using WHO examination criteria and visible non-cavitated dentine caries. Fluorosis measured using Dean's Index.	Water fluoridation	Caries levels were lower in fluoridated communities of Republic of Ireland compared to non-fluoridated areas of Northern Ireland. Prevalence of enamel fluorosis increased in fluoridated areas since 1984.
Italy	Cross-sectional study	Angelillo, IF; Torre, I; Nobile, CGA; Villari, P. (1999). Caries and fluorosis prevalence in communities with different concentrations of fluoride in the water.	12-year-old schoolchildren in low-fluoride and high-fluoride areas	Dental outcomes measured using DMFT (Decayed, Missing, Filled Teeth) and DMFS (Decayed, Missing, Filled Surfaces) indices. Fluorosis assessed using the Community Fluorosis Index (CFI).	Association found between caries-free status and parents' employment status, children's sweets consumption, socioeconomic status, and area of residence.	No evidence of fluorosis reported in 94.5% of children in the low-fluoride area and 55.3% in the high-fluoride area. Higher dental caries prevalence in children with lower socioeconomic status and higher sweets consumption.
China	Cross-sectional study	Wang, C; Gao, YH; Wang, W; Zhao, LJ; Zhang, W; Han, HP; Shi, YX; Yu, GQ; Sun, DJ. (2012). A national cross-sectional study on effects of fluoride-safe water supply on the prevalence of fluorosis in China.	Participants: Children aged 8-12 (n=81,786) and adults over 16 (n=594,698) in randomly selected villages across China	Dental outcomes: Dental fluorosis and clinical skeletal fluorosis	Measures of fluoride exposure: Drinking-water fluoride concentration, urine fluoride concentration	Fluorosis prevalence and severity were higher in villages without fluoride-safe drinking-water supply (FNB areas) compared to those with fluoride-safe drinking-water (FSB areas). Dental and skeletal fluorosis were associated with higher fluoride concentrations in drinking-water.
Salem district, India	Cross-sectional study	Ramesh, M., Narasimhan, M., Krishnan, R., Chalakkal, P., Aruna, R. M., & Kuruvilah, S. (2016). The prevalence of dental fluorosis and its associated factors in Salem district. Journal of Indian Society of Pedodontics and Preventive Dentistry, 34(3), 230.	Children from one school in each of the 21 blocks in Salem district, India.	Dental fluorosis: Prevalence measured using Dean's fluorosis index.	High water fluoride content, borewell water consumption, black tea consumption, duration of residence in a place with high water fluoride content	Dental fluorosis was present in 56.9% of the examined children. It was mostly seen in 9-year-old and male children. There was a positive correlation between the occurrence of dental fluorosis and the duration of residence in a place with high water fluoride content, consumption of borewell water, fluoride concentration in drinking water, and consumption of black tea. No correlation was found betw…
Uda Walawe, Sri Lanka	Cross-sectional survey	Ekanayake, L., & van der Hoek, W. (2002). Dental caries and developmental defects of enamel in relation to fluoride levels in drinking water in an arid area of Sri Lanka. Community dentistry and oral epidemiology, 30(4), 306-311.	A total of 518 14-year-old children who were lifelong residents in Uda Walawe, an area with varying concentrations of fluoride in drinking water in Sri Lanka.	Dental caries: Prevalence and severity measured using the DMFS index. Developmental defects of enamel: Prevalence measured using the modified DDE index.	Fluoride levels in drinking water	The prevalence of enamel defects and diffuse opacities increased with the increase in fluoride levels in drinking water. Children with diffuse opacities had significantly higher caries prevalence and mean caries experience compared to those without. The severity of diffuse opacities was positively associated with dental caries experience. Individuals with severe forms of enamel defects in high-fl…
Uda Walawe, Sri Lanka	Cross-sectional survey	Ekanayake, L., & van der Hoek, W. (2003). Prevalence and distribution of enamel defects and dental caries in a region with different concentrations of fluoride in drinking water in Sri Lanka. Community dental health, 20(4), 220-224.	518 children from Uda Walawe, a rural area in southern Sri Lanka with different concentrations of fluoride in drinking water.	Developmental defects of enamel: Prevalence measured using the modified DDE index. Dental caries: Prevalence and severity measured using the DMFT and DMFS indices.	Fluoride levels in drinking water	Wide differences were observed in the prevalence and severity of enamel defects, indicating variations in individual response to high fluoride levels in drinking water. The prevalence of dental caries varied, with occlusal surfaces being the most affected.
Ukraine	Descriptive study	Bachanek, T; Hendzel, B; Wolanska, E; Samborski, D; Jarosz, Z; Pitura, KM; Dzida, K; Podymniak, M; Tymczyna-Borowicz, B; Niewczas, A; Shybinskyy, V; Zimenkovsky, A. (2019). Condition of mineralized tooth tissue in a population of 15-year-old adolescents living in a region of Ukraine with slightly exceeded fluorine concentration in the water.	15-year-old adolescents in a region of Ukraine	Condition of mineralized tooth tissue assessed by caries severity, caries frequency, and the SIC (Significant Caries Index) value. Fluorine content measured in drinking water, soil, and plant products.	Fluoride levels in drinking water	Fluorine content in drinking water, soil, and plant products did not exceed optimal levels.
Brazil	Ecological study	Firmino, R. T., Bueno, A. X., Martins, C. C., Ferreira, F. M., Granville-Garcia, A. F., & Paiva, S. M. (2018). Dental caries and dental fluorosis according to water fluoridation among 12-year-old Brazilian schoolchildren: a nation-wide study comparing different municipalities. International journal of environmental research and public health, 15(2), 256.	7328 12-year-old Brazilian schoolchildren from different municipalities.	Dental caries: Diagnosed according to the DMFT criteria. Dental fluorosis: Diagnosed according to Dean's Index.	Water fluoridation	Higher prevalence of dental caries was found in municipalities with lower percentages of optimal fluoridated water. Dental fluorosis was negatively correlated with dental caries and positively correlated with the percentage of municipalities with optimal fluoridated water.
Truro and Kentville, Canada	Epidemiological	ISMAIL, AI; SHOVELLER, J; LANGILLE, D; MACINNIS, WA; MCNALLY, M (1993). SHOULD THE DRINKING-WATER OF TRURO, NOVA-SCOTIA, BE FLUORIDATED - WATER FLUORIDATION IN THE 1990S	- 429 children in grades 5 and 6 from Truro and Kentville, Nova Scotia, Canada, were examined.	- Caries and fluorosis prevalences were assessed using examination criteria and the TSIF index, respectively.	Education level of the father, gender, and years of toothpaste use during the first 6 years of life.	The study concluded that water fluoridation should be recommended as part of an overall plan to educate the public about the proper and safe use of fluoride products. No statistically significant differences were found in caries and fluorosis prevalences between fluoridated and non-fluoridated groups.
Illinois, USA	Follow-up survey	Selwitz, RH et al. (1995). Prevalence of dental caries and dental fluorosis in areas with optimal and above-optimal water fluoride concentrations: A 10-year follow-up survey.	Children in Illinois communities with different water fluoride concentrations	Dental caries and fluorosis assessed in three examinations conducted in 1980, 1985, and 1990	Fluoride levels in drinking water	Dental caries scores showed no significant changes over the decade. Dental fluorosis prevalence increased from 1980 to 1985 but declined by 1990.
Ireland	Longitudonal	James, P; Harding, M; Beecher, T; Browne, D; Cronin, M; Guiney, H; O'Mullane, D; Whelton, H. (2021). Impact of Reducing Water Fluoride on Dental Caries and Fluorosis.	Participants: 8-year-olds in Dublin and Cork-Kerry in 2002 and 2017 (n = 707 in 2017, n = 679 in 2002 for Dublin; n = 1148 in 2017, n = 565 in 2002 for Cork-Kerry).	Dentinal caries experience (d(3vc)mft(cde)) and fluorosis (Dean's index) were measured.	Fluoride levels in drinking water	Caries prevalence and severity showed little change following the introduction of guidance and adjustment of water fluoride concentration. Caries severity was reduced among children with no community water fluoridation (CWF). Fluorosis prevalence remained similar, with most cases being very mild.
British Columbia	Cross sectional	CLARK, DC; HANN, HJ; WILLIAMSON, MF; BERKOWITZ, J (1994)	1131 children	Dental fluorosis recorded.	Early exposure to different types of fluorides and infant feeding practices.	Use of infant formula and parental educational attainment were significantly associated with the occurrence of dental fluorosis.
Turkey	Cross sectional	Ermis, RB; Koray, F; Akdeniz, G (2003)	278 schoolchildren aged 12-14 years	Dental caries and dental fluorosis measured using the Tooth Surface Index of Fluorosis.	Frequency of toothbrushing.	Toothbrushing frequency had a significant effect on the decayed teeth, decayed surfaces, DMFT, and DMFS. In high-fluoride areas, there was no relationship between caries prevalence and severity of fluorosis.
Thailand	Observational	McGrady, MG; Ellwood, RP; Srisilapanan, P; Korwanich, N; Worthington, HV; Pretty, IA (2012). Dental fluorosis in populations from Chiang Mai, Thailand with different fluoride exposures - Paper 1: assessing fluorosis risk, predictors of fluorosis and the potential role of food preparation.	560 subjects aged 8-13 years	Digital images of the maxillary central incisors for blind scoring for TF index, fluoride content of drinking and cooking water samples assessed	Fluoride content in drinking and cooking water, infant feeding patterns, oral hygiene practices	Consumption of drinking water with fluoride content >0.9 ppm and use of cooking water with fluoride content >1.6 ppm were associated with an increased risk of aesthetically significant dental fluorosis. Fluoride levels in the current drinking and cooking water sources were strongly correlated with fluorosis severity.
Tamil Nadu, South India	Observational	Viswanathan, G; Gopalakrishnan, S; Ilango, SS (2010). Assessment of water contribution on total fluoride intake of various age groups of people in fluoride endemic and non-endemic areas of Dindigul District.	Different age groups in both fluoridated and nonfluoridated areas	Prevalence of fluorosis determined through clinical survey.	Water used for drinking and cooking, and fluoride content in the diet.	More than 60% of the total fluoride intake per day derived from water used for drinking and food processing. The rate of prevalence of fluorosis is higher in adolescent girls and females than adolescent boys and males residing in high fluoride endemic areas.
Canada	Observational	Maupome, G; Shulman, JD; Clark, DC; Levy, SM (2003). Socio-demographic features and fluoride technologies contributing to higher fluorosis scores in permanent teeth of Canadian children.	8,277 children	Fluorosis evaluated using the Thystrup-Fejerskov Index (TFI) scores.	Fluoride exposure histories (supplements, rinses, toothpaste amount, tooth brushing frequency, and tooth brushing starting age).	Higher fluoride exposure slightly increased the likelihood that a child had a higher TFI score, especially when more fluoridation technologies were used at home.
West Bengal, India	Observational	Mondal, NK; Adhikari, S; Dey, U; Chakraborty, D; Medda, S; Hazra, A; Roy, T; Datta, JK (2014). PREVALENCE OF FLUOROSIS AMONG THE INHABITANT OF SANTOSHPUR AND JOYPUR VILLAGES OF BIRBHUM DISTRICT, WEST BENGAL.	79 inhabitants between the age of 5-10 years old	Dean's index used for clinical examination of dental fluorosis.	Fluoride concentration in groundwater	Fluoride level in tube well water directly linked with dental fluorosis status of school children.
South Australia	Observational	Do, LG; Spencer, AJ (2007). Risk-benefit balance in the use of fluoride among young children.	South Australian children who were from 8 to 13 years old in 2002-03	Thylstrup and Fejerskov Index used for recording dental fluorosis. Deciduous caries experience recorded at age six years.	Exposure to fluoridated water, toothpaste, and other fluoride sources	Exposure to fluoridated water was positively associated with fluorosis, but was negatively associated with caries. Higher toothpaste fluoride content and eating/licking toothpaste were associated with higher risk of fluorosis without additional benefit in caries protection.
Iran	Observational	Meyer-Lueckel, H; Paris, S; Shirkhani, B; Hopfenmuller, W; Kielbassa, AM. (2006). Caries and fluorosis in 6- and 9-year-old children residing in three communities in Iran.	523 dental examinations of 6- and 9-year-olds in Teheran, Semnan, and Dibaj.	Higher dmfs/dfs values in naturally fluoridated town. Comparable dmft/dft values and caries-free children. Lower prevalence of dental restorations in Semnan and Dibaj. Higher prevalence of fluorosis in naturally fluoridated town.	Varying urbanization and fluoride levels in piped water.	Caries prevalence low, but higher prevalence of fluorosis in naturally fluoridated town.
Norway	Observational	Wang, NJ; Gropen, AM; Ogaard, B. (1997). Risk factors associated with fluorosis in a non-fluoridated population in Norway.	551 children (born 1988) from a municipality in Norway.	Prevalence and severity of dental fluorosis recorded. Systemic fluoride exposure assessed through supplement and toothpaste use.	Use of fluoride supplements and early toothbrushing associated with higher prevalence of dental fluorosis. Birth weight and toothpaste liking/swallowing did not influence fluorosis.	Toothpaste use before 14 months and regular use of fluoride supplements during childhood were risk factors for fluorosis.
China	Observational	Cao, J; Zhao, Y; Liu, J. (1997). Brick tea consumption as the cause of dental fluorosis among children from Mongol, Kazak and Yugu populations in China.	Children from Mongol, Kazak, and Yugu populations in Gansu Province, China.	Dental fluorosis prevalence investigated. Milk tea made from brick tea water analyzed for fluoride content.	High prevalence of dental fluorosis among all populations. Milk tea made from brick tea water contained high fluoride concentrations. Consumption of milk tea significantly correlated with fluorosis.	Brick tea consumption, particularly in the Kazak population, was significantly correlated with dental fluorosis. No significant correlation with other dietary factors.
Paraiba, Brazil	Observational	Sampaio, FC; von der Fehr, FR; Arneberg, P; Gigante, DP; Hatloy, A. (1999). Dental fluorosis and nutritional status of 6- to 11-year-old children living in rural areas of Paraiba, Brazil.	650 lifelong residents (6-11 years old) from rural villages in Paraiba, Brazil.	Nutritional status assessed using height-for-age index. Dental fluorosis of central incisors and first molars recorded using TF index.	Dental fluorosis prevalence related to water fluoride concentrations. Nutritional status unrelated to fluorosis.	Prevalence and severity of dental fluorosis increased with higher water fluoride concentrations. Malnutrition prevalence similar across fluoride groups. Other factors may contribute to fluorosis.
Iowa, USA	Observational	Hong, L; Levy, SM; Broffitt, B; Warren, JJ; Kanellis, MJ; Wefel, JS; Dawson, DV (2006). Timing of fluoride intake in relation to development of fluorosis on maxillary central incisors.	- Subjects were followed from birth to 48 months with questionnaires every 3-4 months.	- Fluoride intake during the first 48 months of life was assessed.	Dietary fluoride	The study found that fluoride intake during the first two years of life was most important for the development of fluorosis in permanent maxillary central incisors. Other individual years also had a significant impact on fluorosis development.
British Columbia, Canada	Observational	Clark, DC; Shulman, JD; Maupome, G; Levy, SM (2006). Changes in dental fluorosis following the cessation of water fluoridation.	- Schoolchildren in second and third grades were examined in 1993-94, 1996-97, and 2002-03.	- Dental fluorosis prevalence was assessed using the Thylstrup-Fejerskov Index (TFI). Aesthetic concerns were assessed through parent questionnaires.	The cessation of water fluoridation	The study observed a decrease in the prevalence and severity of dental fluorosis following the cessation of water fluoridation. No significant differences in aesthetic ratings were found between survey cycles.
District Una, Himachal Pradesh	Observational	Sharma, P; Singh, M; Kumar, D; Grover, A; Bhardwaj, AK (2016). EFFECT OF FLUORIDE EXPOSURE THROUGH DRINKING WATER ON THE ORAL HEALTH STATUS AND INTELLIGENCE PROFILE OF SCHOOL CHILDREN OF DISTRICT UNA, HIMACHAL PRADESH: AN INTERIM ANALYSIS	- Study conducted in randomly selected 15 government high schools in District Una, Himachal Pradesh. Sample size: 270.	- Dental fluorosis level assessed using Dean's Fluorosis Index. Intelligence assessed using Raven's standard progressive matrices questionnaire.	Fluoride levels in drinking water	The study found an association between fluoride levels, dental fluorosis, and lower intelligence among children. Higher fluorosis levels were associated with lower intelligence levels.
Ireland	Observational cross-sectional study	Ellwood, RP; OMullane, D. (1996). The association between developmental enamel defects and caries in populations with and without fluoride in their drinking water. Caries Research.	Participants: Children aged 14.1±0.3 years from areas with less than 0.1 ppm (n=267) and 0.7 ppm (n=196) fluoride in drinking water.	Dental Outcomes: Dental caries recorded for dentinal lesions.	Fluoride levels in drinking water	Subjects with demarcated opacities had more dental caries. Children with enamel defects scored with the TF index tended to have less dental caries, but the difference was only significant in the area without fluoride in drinking water. Developmental enamel defects may be useful markers of caries susceptibility. Further studies are needed to clarify the relationship between enamel defects and dent…
Shaanxi province, China	Observational cross-sectional study	Ruan, JP; Bardsen, A; Astrom, AN; Huang, RZ; Wang, ZL; Bjorvatn, K. (2007). Dental fluorosis in children in areas with fluoride-polluted air, high-fluoride water, and low-fluoride water as well as low-fluoride air: A study of deciduous and permanent teeth in the Shaanxi province, China. Community Dentistry and Oral Epidemiology.	Participants: 596 children in areas with high-F coal, high-F water, and low-F water and air.	Dental Outcomes: Dental fluorosis assessed using the TF-score.	Fluoride levels in drinking water, fluoride in coal	Dental fluorosis prevalence in primary and permanent teeth was high in areas with high-F coal, high-F water, and low-F water and air. Severe fluorosis was found in areas with high-F coal and high-F water.
Western Norway	Observational cross-sectional study	Bardsen, A; Klock, KS; Bjorvatn, K. (1999). Dental fluorosis among persons exposed to high- and low-fluoride drinking water in western Norway. Community Dentistry and Oral Epidemiology,	Participants: 113 individuals exposed to moderate-to-high fluoride groundwater and 105 individuals consuming low-fluoride surface water.	Dental Outcomes: Dental fluorosis scored using the TF Index.	Fluoride levels in drinking water	Higher prevalence and severity of dental fluorosis were observed in individuals consuming moderate-to-high-fluoride groundwater.
Plateau and Bauchi, Nigeria	Observational cross-sectional study	El-Nadeef, MAI; Honkala, E. (1998). Fluorosis in relation to fluoride levels in water in central Nigeria. Journal of Public Health Dentistry	Participants: Children aged 12-15 years from Plateau and Bauchi states in Nigeria.	Dental Outcomes: Prevalence of dental fluorosis assessed using WHO criteria.	Fluoride levels in drinking water	Prevalence of dental fluorosis in the sample was 51%. Severity of fluorosis was related to fluoride levels in water.
Tamil Nadu, South India	Observational cross-sectional study	Karthikeyan, G; Pius, A; Apparao, BV. (1996). Contribution of fluoride in water and food to the prevalence of fluorosis in areas of Tamil Nadu in south India. Community Dentistry and Oral Epidemiology.	Not specified	Dental Outcomes: Dental fluorosis prevalence among children and adults.	Fluoride contents in water and food analyzed.	Fluoride from drinking water showed a direct correlation with the incidence of dental fluorosis.
North-Eastern Brazil	Observational cross-sectional study	Fernandes, IC; Forte, FDS; Sampaio, FC. (2021). Molar-incisor hypomineralization (MIH), dental fluorosis, and caries in rural areas with different fluoride levels in the drinking water. BMC Oral Health	Participants: 610 schoolchildren aged 6 to 12 years in rural areas with varying fluoride levels in drinking water.	Dental Outcomes: Prevalence of molar-incisor hypomineralization (MIH), dental fluorosis, and caries.	Drinking water	MIH was not related to fluoride levels in drinking water. MIH was associated with dental caries and fluorosis, with severe MIH cases most frequent in children with dental fluorosis.
Iran	Observational study	Meyer-Lueckel, H; Bitter, K; Khorrami, G; Kielbassa, AM; Paris, S. (2011). Relationship of caries and fluorosis in adolescents from high- and low-fluoride areas in Iran.	Participants: 12-16 year-olds (n=373) in Orumiyeh (low-fluoride) and Pol Dasht (high-fluoride)	Dental outcomes: Caries-status [D3-Level, Pitts & Fyffe (DMFS)] and fluorosis prevalence [Thylstrup & Fejerskov index (TF)]	Water fluoride	Water fluoride concentration was inversely associated with caries-status (RR: 0.7) and positively associated with fluorosis (RR: 17). In the high-fluoride area, higher fluorosis scores were associated with higher caries occurrence.
New York State, USA	Observational study	Kumar, JV; Swango, PA. (1999). Fluoride exposure and dental fluorosis in Newburgh and Kingston, New York: policy implications.	Participants: 7-14-year-old children, lifelong residents of fluoridated or non-fluoridated communities (n=3500)	Dental outcomes: Dental fluorosis (Dean's classification) and caries (DMFS index)	Water fluoride, tablets and brushing	Fluoride exposure from water, tablets, and brushing before age 2 was associated with an increased risk of dental fluorosis. Continuous exposure to water fluoridation had an observable effect on dental fluorosis, but it did not increase its prevalence.
Iowa, USA	Observational study	Warren, JJ; Levy, SM; Kanellis, MJ. (2001). Prevalence of dental fluorosis in the primary dentition.	Participants: Children residing in Iowa (n=637)	Dental outcomes: Prevalence of primary tooth fluorosis (modified TSIF index)	Measures of fluoride exposure: Home water fluoride concentrations, fluoride dentifrice use, dietary fluoride supplements	Fluorosis prevalence was 11.6%, with primary second molars most commonly affected. Fluorosis was associated with higher water fluoride concentration but not with dentifrice or fluoride supplement use.
Dharmapuri district, Tamilnadu, India	Observational study	Duraiswami, S; Yen, VA. (2017). Prevalence of dental fluorosis and its association with fluoride content of drinking water in the rural area of Dharmapuri district, Tamilnadu.	Participants: Children from Avarankattur village, Dharmapuri district, aged 6-14 years (n=100)	Dental outcomes: Dental fluorosis (Dean's index)	Measures of fluoride exposure: Fluoride content in drinking water	All children consuming water from any ground source in the region had dental fluorosis. Dental fluorosis was associated with fluoride level in drinking water and correlated with duration of stay and consumption of black tea.
State of Morelos, Mexico	Observational study	Garcia-Perez, A; Irigoyen-Camacho, ME; Borges-Yanez, A. (2013). Fluorosis and Dental Caries in Mexican Schoolchildren Residing in Areas with Different Water Fluoride Concentrations and Receiving Fluoridated Salt.	Participants: Schoolchildren in two rural areas of Morelos, Mexico (n=457)	Dental outcomes: Dental fluorosis (Thylstrup-Fejerskov Index) and dental caries (decayed, missing, and filled teeth index)	Measures of fluoride exposure: Water fluoride concentration, drinking water source, oral hygiene practices	Higher fluorosis categories were associated with higher caries experience. Prevalence and severity of fluorosis increased with higher water fluoride concentration.
Namibia	Observational study	Berndt, C; Meller, C; Poppe, D; Splieth, CH (2010). Fluorosis, Caries and Oral Hygiene in Schoolchildren on the Ombili Foundation in Namibia.	120 pupils (1st to 8th grade, mean age: 12.3 +/- 2.8 years) from the Ombili Primary School	Caries measured using DMFT index. Oral hygiene measured using API. Fluorosis measured using Dean's index.	Drinking water	Caries prevalence varied among different farms. Oral hygiene measures were not common or efficient. Prevalence of dental fluorosis was 65.8%. DMFT index correlated with fluoride concentration in drinking water.
Iran	Observational study	Meyer-Lueckel, H; Bitter, K; Shirkhani, B; Hopfenmuller, W; Kielbassa, AM (2007). Prevalence of caries and fluorosis in adolescents in Iran.	593 examinations of 12- and 15-year-olds in Tehran, Semnan, and Dibaj, Iran	Comparable counts of decayed, missing, and filled surfaces (DIMES) observed. DMFT values higher in Semnan compared to Dibaj and comparable to Tehran.	Drinking water	Caries prevalence relatively low compared to other countries in the Middle East. Fluoride concentration in water seemed to have no obvious effect on DMFT but resulted in higher prevalence of dental fluorosis.
Sri Lanka	Observational study	Rajapakse, PS; Jayawardhane, WM; Lokubandara, A; Gamage, R; Dasanayake, AP; Goonaratna, C (2017). High prevalence of dental fluorosis among schoolchildren in three villages in Vavuniya District; an observational study.	Cohort of schoolchildren in Sinnasippikulam, Vavuniya District, Sri Lanka	Dental fluorosis prevalence: 72.9%. Mean fluoride level in serum: 0.198 mg/l. Mean fluoride level in urine: 1.44 mg/l.	Ground water fluoride	Harmful levels of fluoride common in groundwater sources in the study area. Dental fluorosis highly endemic among resident schoolchildren.
Not specified	Observational study	Marques, R. B., Lima, C. C. B., Costa, M. L. V. D., De Lima, M. D. M., Moura, L. D. A. D., Tabchoury, C. P. M., & De Moura, M. S. (2022). Fluoridated water impact on tooth decay and fluorosis in 17-20-year-olds exposed to fluoride toothpaste. Caries research, 56(1), 37-45.	660 students aged 17-20 years from fluoridated and non-fluoridated areas who had access to fluoride toothpaste.	Dental caries: Measured using the DMFT index. Dental fluorosis: Measured using the TF index.	Fluoridated water	Exposure to fluoridated water was associated with a lower prevalence and severity of tooth decay, despite the use of fluoride toothpaste. The prevalence of dental fluorosis at all levels was higher in fluoridated areas.
Rural Ontario, Canada	Pilot Study	Brothwell, DJ; Limeback, H (1999). Fluorosis risk in grade 2 students residing in a rural area with widely varying natural fluoride.	752 grade 2 students	Fluorosis was scored on these children using the Tooth Surface Index of Fluorosis (TSIF).	Water fluoride concentration, breast-feeding duration, professionally applied topical fluoride, fluoride supplement use, bottle-feeding, fluoridated mouthwash use, and early parental toothbrushing with toothpaste.	Fluorosis is an important concern in non-fluoridated areas. Fluoride supplements should not be recommended unless an independent home water test is performed. Breast-feeding for 6 months or more may protect children from developing dental fluorosis in the permanent incisors.
Australia	Population-based	Do, LG; Levy, SM; Spencer, AJ (2012). Association between infant formula feeding and dental fluorosis and caries in Australian children.	588 children, aged 8-13 years	Fluorosis examined using the Thylstrup and Fejerskov (TF) Index. Primary tooth caries experience recorded at age 8-9 years.	Infant formula feeding and fluoridation status of water.	Infant formula use was associated with higher prevalence of fluorosis in nonfluoridated areas but not in fluoridated areas. Type of water used for reconstituting infant formula in fluoridated areas was associated with caries experience.
Thailand	Prevalence survey	Rojanaworarit, C; Luz, C; Howteerakul, N; Siramahamongkol, A; Ngernthong, P; Kongtip, P; Woskie, S. (2021). Hydrogeogenic fluoride in groundwater and dental fluorosis in Thai agrarian communities: a prevalence survey and case-control study.	Children in Thai agrarian communities	Dental fluorosis prevalence assessed in children. Groundwater fluoride concentrations and exposure variables measured.	Dental fluorosis prevalence associated with fluoride concentrations in groundwater.	High dental fluorosis prevalence observed in groundwater with fluoride concentrations >= 1.5 ppm.
Germany	Retrospective	Momeni, A; Neuhauser, A; Renner, N; Heinzel-Gutenbrunner, M; Abou-Fidah, J; Rasch, K; Kroplin, M; Fejerskov, O; Pieper, K (2007). Prevalence of dental fluorosis in German schoolchildren in areas with different preventive programmes.	1,041 fifteen-year-old pupils	Fluorosis scores classified on the buccal surfaces of teeth using the Thylstrup-Fejerskov index.	Fluoride exposure in group prevention programmes and at home.	'Early start of toothbrushing' was a statistically significant predictor of dental fluorosis in the early-mineralizing enamel. For the late-mineralizing enamel no single independent variable was identified as a significant predictor of dental fluorosis.
North America	Review	Rozier, RG (1999). The prevalence and severity of enamel fluorosis in North American children.	Not specified	Trends in fluorosis were examined using two definitions of fluorosis (definite and any signs) and three types of comparisons.	Fluoride levels in drinking water.	A clear increase in fluorosis among populations drinking community water that contains less than 0.3 ppm fluoride was found.
Riyadh, Saudi Arabia	Survey	Rugg-Gunn, AJ; Al-Mohammadi, SM; Butler, TJ (1998). Malnutrition and developmental defects of enamel in 2- to 6-year-old Saudi boys.	- 390 boys aged 2, 4, or 6 years from Riyadh, Saudi Arabia participated in the survey in 1993/94.	- Enamel defects were recorded by clinical examination of the buccal surfaces of all primary teeth using the DDE index.	- Low birth-weight, low volume of water drunk, child stopped breast and bottle-feeding before 1 year of age, and low class urban or rural area of residence.	The study identified variables related to malnourished status and the prevalence of developmental defects of primary teeth. Longitudinal studies are needed to determine causal relationships.

## Sheet: MIH Sum. Table
Study location	Study design	APA citation	Participant information	Dental outcomes and methods of measurement	Dietary factors	Results
Brazil	Cross-sectional	Tourino, LFPG; Correa-Faria, P; Ferreira, RC; Bendo, CB; Zarzar, PM; Vale, MP (2016). Association between Molar Incisor Hypomineralization in Schoolchildren and Both Prenatal and Postnatal Factors: A Population-Based Study.	1181 schoolchildren aged 8 and 9 years	MIH identified based on the criteria of the European Academy of Paediatric Dentistry. Dental caries in the permanent dentition and developmental defects of enamel (DDE) on the primary second molars also recorded.	Breastfeeding	MIH was more frequent among children with dental caries in the permanent dentition, those with DDE on the primary second molars and those who experienced asthma/bronchitis in the first four years of life.
Indiana, USA	Cross-sectional	Ahmed, AT; Soto-Rojas, AE; Dean, JA; Eckert, GJ; Martinez-Mier, EA (2020). Prevalence of molar-incisor hypomineralization and other enamel defects and associated sociodemographic determinants in Indiana.	337 schoolchildren, average age of 9.1 years	Screening for MIH and other enamel defects using the integrated Modified Developmental Defects of Enamel Index and the European Academy of Pediatric Dentistry criteria.	Fluoridation levels of water in residential area.	Nearly 1 in 6 children in Indiana had at least 1 permanent first molar with MIH. Higher fluoridation levels were associated with the prevalence of any enamel defect (AED) but not with MIH prevalence.
North-eastern Brazil	Cross-sectional	Fernandes, IC; Forte, FDS; Sampaio, FC. (2021). Molar-incisor hypomineralization (MIH), dental fluorosis, and caries in rural areas with different fluoride levels in the drinking water.	610 schoolchildren aged 6 to 12 years	MIH, dental fluorosis, and caries by European Academy of Paediatric Dentistry criteria, Thysltrup and Fejerskov index, and World Health Organization index	Fluoride levels in the drinking water	MIH was not directly related to fluoride levels in drinking water, but had an inverse correlation with dental caries and direct correlation with fluorosis
Northern England	Cross-sectional	Balmer, R; Toumba, J; Godson, J; Duggal, M (2012). The prevalence of molar incisor hypomineralization in Northern England and its relationship to socioeconomic status and water fluoridation.	3233 children, aged 12 years	MIH identified using the modified Developmental Defects of Enamel index.	Fluoridation levels of water in residential area and socioeconomic status.	Prevalence of MIH was 15.9% and was associated with deprivation quintiles. No difference in prevalence between fluoridated and non-fluoridated areas.
The Netherlands	Population-based, prospective cohort	van der Tas, JT; Elfrink, MEC; Heijboer, AC; Rivadeneira, F; Jaddoe, VWV; Tiemeier, H; Schoufour, JD; Moll, HA; Ongkosuwito, EM; Wolvius, EB; Voortman, T (2018). Foetal, neonatal and child vitamin D status and enamel hypomineralization.	Multiple ages	HSPMs and MIH scored from intraoral photographs at the age of six. Serum 25(OH)D concentrations measured at three points in time.	Vitamin D status during foetal, postnatal and childhood periods.	Vitamin D concentrations in prenatal, early postnatal and later postnatal life are not associated with the presence of HPSMs or with MIH at the age of six.

## Sheet: DDE Sum. Table
Study location	Study design	APA citation	Participant information	Dental outcomes and methods of measurement	Dietary factors	Results
Germany	Case-control	Kulas, A; Illge, C; Bekes, K; Eckert, AW; Fuhrmann, RAW; Hirsch, C (2016)	73 patients with cleft lip and palate (CLP) and 73 control subjects, aged 6-18 years	Structural color changes in permanent enamel	Surgical procedures, orthodontic treatments, systemic fluoridation, increased caries risk	Enamel color changes were observed three times more often in the CLP group compared to the control group. Orthodontic treatment and systemic fluoridation were associated with increased risk of enamel color changes.
Diamantina, Brazil	Case-control study	Correa-Faria, P., Martins, PA., Vieira-Andrade, RG., Marques, LS., Ramos-Jorge, ML. (2013). Perinatal factors associated with developmental defects of enamel in primary teeth: a case-control study.	209 children aged 3-5 years	Developmental defects of enamel (DDE)	Breastfeeding, mother's age at child birth	DDE more prevalent among children not breastfed, and whose mothers were under 24 years at the birth of the child.
Brazil	Cross-sectional	Franca, TKXS; de Lima, MDM; Lima, CCB; de Moura, MS; Lopes, TSP; de Moura, JSS; Moura, LDAD (2021)	Individuals aged 3-14 years from a Quilombola community	Prevalence of developmental defects of enamel (DDE)	Age, use of antibiotics during pregnancy, reported malnutrition during early childhood	DDE prevalence was 80.5%, with associations found with age, use of antibiotics during pregnancy, and reported malnutrition during early childhood.
Manyara, Tanzania	Cross-sectional study	Masumo, R; Bardsen, A; Astrom, AN (2013). Developmental defects of enamel in primary teeth and association with early life course events: a study of 6-36 month old children in Manyara, Tanzania.	1221 children aged 6-36 months and their mothers	Developmental defects of enamel (DDE) assessed on buccal surfaces of erupted teeth	Birth weight, early illness episodes, current breastfeeding practices, oral hygiene	Low birth weight associated with higher odds of enamel hypoplasia, no significant association between birth weight and other forms of DDE
Brazil	Cross-sectional study	Dini, EL; Holt, RD; Bedi, R (2000). Prevalence of caries and developmental defects of enamel in 9-10 year old children living in areas in Brazil differing water fluoride histories.	Children aged 9-10 years from areas of contrasting fluoridation histories	Caries and developmental defects of enamel (DDE) on upper incisors	Water fluoridation history	Lower prevalence of disease in the area fluoridated longer, diffuse opacities affected more children in the area fluoridated longer
Brazil	Cross-sectional study	Tourino, LFPG., Correa-Faria, P., Ferreira, RC., Bendo, CB., Zarzar, PM., Vale, MP. (2016). Association between Molar Incisor Hypomineralization in Schoolchildren and Both Prenatal and Postnatal Factors: A Population-Based Study.	1181 schoolchildren aged 8-9 years	Molar incisor hypomineralization (MIH)	Presence of dental caries, developmental defects of enamel (DDE) on primary second molars, asthma/bronchitis in first four years of life	MIH was more frequent among children with dental caries, DDE on the primary second molars and those who experienced asthma/bronchitis in early life.
Western Australia	Cross-sectional study	Arrow, P. (2009). Risk factors in the occurrence of enamel defects of the first permanent molars among schoolchildren in Western Australia.	550 children	Type and extent of enamel defects	Neonatal health conditions, prematurity, residential location	Neonatal health conditions, prematurity were significant risk factors for diffuse enamel defects.
Araraquara, Brazil	Cross-sectional study	Almeida, LKY., Carvalho, TS., Bussaneli, DG., Jeremias, F. (2021). Congenital and acquired defects in enamel of primary teeth: prevalence, severity and risk factors in Brazilian children.	656 schoolchildren aged 4 years old	Dental fluorosis (DF), deciduous molar hypomineralization (DMH), non-fluoride related developmental defects of enamel (DDE), tooth erosion and tooth attrition	Not exclusively fed breast milk, jaundice at birth, frequent vomiting episodes	Enamel defects may be associated with health-related factors and current lifestyle.
Sri Lanka	Cross-sectional study	Ekanayake, L., van der Hoek, W. (2002). Dental caries and developmental defects of enamel in relation to fluoride levels in drinking water in an arid area of Sri Lanka.	486 children aged 14 years	Dental caries and developmental defects of enamel	Fluoride concentration in drinking water	The prevalence of enamel defects and diffuse opacities increased significantly with the increase in the fluoride level in drinking water.
Riyadh, Saudi Arabia	Cross-sectional survey	Rugg-Gunn, AJ; Al-Mohammadi, SM; Butler, TJ (1998). Malnutrition and developmental defects of enamel in 2- to 6-year-old Saudi boys.	390 boys, aged 2, 4, or 6 years	Developmental defects of enamel (DDE) by clinical examination of the buccal surfaces of all primary teeth	Malnutrition, infant feeding practices, water and milk intake	Malnutrition, low birth-weight, early cessation of breastfeeding, and low socio-economic status were associated with the prevalence of developmental defects of primary teeth
Kollam district, India	Cross-sectional survey	Ravindran, R; Saji, AM (2016). Prevalence of the developmental defects of the enamel in children aged 12u15 years in Kollam district.	2500 children aged 12-15 years	Developmental defects of the enamel (DDE) recorded on ten index permanent teeth	Maternal factors during pregnancy, systemic illness during the first 5 years of life, nutritional status, trauma or infection on deciduous teeth	Significant association between DDE and maternal factors during pregnancy, childhood systemic illness, nutritional status, and dental trauma
Uda Walawe, Sri Lanka	Cross-sectional survey	Ekanayake, L., van der Hoek, W. (2003). Prevalence and distribution of enamel defects and dental caries in a region with different concentrations of fluoride in drinking water in Sri Lanka.	486 children aged 14 years	Developmental defects of enamel and dental caries	Fluoride concentration in drinking water	Differences in prevalence and severity of enamel defects indicate individual response variations to high fluoride levels in drinking water.
Nigeria	Descriptive	Ibiyemi, O; Zohoori, FV; Valentine, RA; Kometa, S; Maguire, A (2018)	322 8-year-old children from lower and higher fluoride areas	Prevalence and extent of enamel defects	Systemic fluoride exposure, infant/childhood disease	Prevalence and extent of enamel defects and dental fluorosis were greater in higher fluoride areas. Infant/childhood disease was associated with a higher risk of enamel defects.
Europe (seven study sites)	Descriptive	Cochran, JA; Ketley, CE; Arnadottir, IB; Fernandes, B; Koletsi-Kounari, H; Oila, AM; van Loveren, C; Whelton, HP; O'Mullane, DM (2004)	300 8-year-old children from each study site	Prevalence of fluorosis	Fluoridated water, prolonged use of fluoride tablets	Prevalence of fluorosis was highest in a fluoridated site. Prolonged use of fluoride supplements was a risk factor for fluorosis.
Malaysia	Descriptive	Yusoff, N; Jaafar, N; Razak, IA; Chew, YY; Ismail, N; Bulgiba, AM (2008)	957 schoolchildren, aged 11-12 years, from Kuala Lumpur	Prevalence of enamel opacities	Systemic fluoride exposure, infant/childhood disease	Enamel opacities were found in 90.7% of subjects, with the most common type being diffuse opacities. Posterior teeth were more commonly affected.
Ireland	National survey	CLARKSON, JJ; OMULLANE, DM (1992). PREVALENCE OF ENAMEL DEFECTS FLUOROSIS IN FLUORIDATED AND NONFLUORIDATED AREAS IN IRELAND.	8- and 15-year-old children in fluoridated and non-fluoridated areas	Enamel fluorosis/defects measured by Dean's and the DDE indices	Water fluoridation	Similar prevalence of enamel fluorosis/defects in children living in both fluoridated and non-fluoridated areas
